# Supplementary material for: Loss of p14 diminishes immunogenicity in melanoma via non‐canonical Wnt signaling by reducing the peptide surface density
Source: Mol Oncol. 2024 May 28;18(10):2449–70. doi: 10.1002/1878-0261.13660 (PMC11459041; doi:10.1002/1878-0261.13660)
Supplement: Supplementary file 2 — Table S1. Cell line characteristics. [file MOL2-18-2449-s003.xlsx]

## Sheet: Established Cell Lines
Supplementary Table S1: Cell line characteristics
Cell Line	Relevant HLA-I Phenotype	Relevant genetic alterations	Source	RRID Identifier
HEK293T	N.A.	N.A.	ATCC	CVCL_0063
MaMel51	A*01:01 A*02:01 B*08:01 B*18:01	BRAF V600E	D. Schadendorf, University Hospital Essen	CVCL_A186
SK-MEL-28	A*11:01 B*40:01 C*03:04:01	BRAF V600E CDK4 R24C TP53 L145R	ATCC	CVCL_0526
T2	A*02:01		ATCC	CVCL_2211
WM35	A*02:01	BRAF V600E	M. Herlyn, Wistar Institute, PHL, USA	CVCL_0580
