# Supplementary material for: Loss of p14 diminishes immunogenicity in melanoma via non‐canonical Wnt signaling by reducing the peptide surface density
Source: Mol Oncol. 2024 May 28;18(10):2449–70. doi: 10.1002/1878-0261.13660 (PMC11459041; doi:10.1002/1878-0261.13660)
Supplement: Supplementary file 3 — Table S2. Oligonucleotide sequences. [file MOL2-18-2449-s002.xlsx]

## Sheet: Tabelle1
Supplementary Table S2: Oligonucleotide sequences
Name	Forward Sequence (5'->3')	Reverse Sequence (3'->5')
RPLP0	GGCGACCTGGAAGTCCAACT	CCATCAGCACCACAGCCTTC
HLA-A*02	TGGCGGAGCAGTTGAGAG	GAGACAGCGTGGTGAGTCATA
gp100	TCCAGGCTTTGGTTCTGAGT	TGTGATAGGTGCTTTGCTGG
MART-1	GCTCATCGGCTGTTGGTATT	AGAGACACTTTGCTGTCCCG
DCT	GTCTGTGGCTCTCAGCAAGG	ATAGCCGGCAAAGTTTCCTGT
TYR	AGCTATCTACAAGATTCAGACCCAG	TGACGACACAGCAAGCTCA
MAGE-A3	GTCACAAAGGCAGAAATGCTGGG	CATCAGCTCGATGCCAAAGACC
RAB38	CCTCAAGATGGACCAGTTCTGC	CGGCTCAATAGACTCCATTAGGT
MITF	GGGCTTGATGGATCCTGCTT	GCCAGTGCTCTTGCTTCAGA
Wnt5a	TACGAGAGTGCTCGCATCCTCA	TGTCTTCAGGCTACATGAGCCG
Wnt5b	CAAGGAATGCCAGCACCAGTTC	CGGCTGATGGCGTTGACCACG
JNK	GACGCCTTATGTAGTGACTCGC	TCCTGGAAAGAGGATTTTGTGGC
NFAT1	GATAGTGGGCAACACCAAAGTCC	TCTCGCCTTTCCGCAGCTCAAT
STAT3	CTTTGAGACCGAGGTGTATCACC	GGTCAGCATGTTGTACCACAGG
CDKN2A siRNA 1	GATCATCAGTCACCGAAGG	N.A
CDKN2A siRNA 2	AAACACCGCTTCTGCCTTT	N.A
CDKN2A siRNA 3	TAACGTAGATATATGCCTT	N.A
CDKN2A siRNA 4	CAGAACCAAAGCTCAAATA	N.A
Wnt5a siRNA	AGAUGUCAGAAGUAUAUAUtt	N.A
p14 shRNA	GAACATGGTGCGCAGGTTC	N.A.
p16 shRNA	GAGGAGGTGCGGGCGCTGC	N.A.
