# Supplementary material for: Loss of p14 diminishes immunogenicity in melanoma via non‐canonical Wnt signaling by reducing the peptide surface density
Source: Mol Oncol. 2024 May 28;18(10):2449–70. doi: 10.1002/1878-0261.13660 (PMC11459041; doi:10.1002/1878-0261.13660)
Supplement: Supplementary file 4 — Table S3. Peptide sequences. [file MOL2-18-2449-s001.xlsx]

## Sheet: Tabelle1
Supplementary Table S3: Peptide sequences
Peptide	Sequence
gp100154-162	KTWGQYWQV
MART-127-35	AAGIGILTV
